# Supplementary material for: The impact of long-term trends in continuity of care on the medical expenses of hypertensive patients: based on group-based trajectory model
Source: Front Public Health. 2025 Jul 30;13:1598324. doi: 10.3389/fpubh.2025.1598324 (PMC12343502; doi:10.3389/fpubh.2025.1598324)
Supplement: Supplementary file 2 [file Table_2.XLSX]

## Sheet: Charlson calculator
Patient's ID	Patient's ICD-10 codes	Myocardial infarction	Congestive heart failure	Peripheral vascular disease	Cerebrovascular disease	Dementia	Chronic pulmonary disease	Rheumatic disease	Peptic ulcer disease	Mild liver disease	Diabetes without complications	Diabetes with complications	Hemi- or paraplegia	Renal disease moderate/severe	Any malignancy	Moderate/severe liver disease	Metastatic solid tumor	AIDS/HIV	Updated Charlson weight score
		0	0	0	0	0	0	0	0	0	0	0	0	0	0	0	0	0	0
