# Supplementary material for: The impact of long-term trends in continuity of care on the medical expenses of hypertensive patients: based on group-based trajectory model
Source: Front Public Health. 2025 Jul 30;13:1598324. doi: 10.3389/fpubh.2025.1598324 (PMC12343502; doi:10.3389/fpubh.2025.1598324)
Supplement: Supplementary file 3 [file Table_3.XLSX]

## Sheet: BIC for all GBTMs
Model Number	The number of groups in a model	Shape per Group	Bayesian information criterion
G2-1	2	1,1	-35775.3
G2-2	2	1,2	-35748.3
G2-3	2	1,3	-35714.1
G2-4	2	2,1	-35747.5
G2-5	2	2,2	-35711.5
G2-6	2	2,3	-35676.6
G2-7	2	3,1	-35749
G2-8	2	3,2	-35713
G2-9	2	3,3	-35680.3
G3-1	3	1,1,1	-32553.8
G3-2	3	1,1,2	-32493.7
G3-3	3	1,1,3	-32473.7
G3-4	3	1,2,1	-32558.8
G3-5	3	1,2,2	-32494.9
G3-6	3	1,2,3	-32474.5
G3-7	3	1,3,1	-32534.8
G3-8	3	1,3,2	-32472.4
G3-9	3	1,3,3	-32463.6
G3-10	3	2,1,1	-32521.3
G3-11	3	2,1,2	-32461.2
G3-12	3	2,1,3	-32441.1
G3-13	3	2,2,1	-32524
G3-14	3	2,2,2	-32465.8
G3-15	3	2,2,3	-32445.6
G3-16	3	2,3,1	-32498.5
G3-17	3	2,3,2	-32441.8
G3-18	3	2,3,3	-32433.5
G3-19	3	3,1,1	-32525.3
G3-20	3	3,1,2	-32465.2
G3-21	3	3,1,3	-32445.1
G3-22	3	3,2,1	-32528
G3-23	3	3,2,2	-32469.8
G3-24	3	3,2,3	-32449.5
G3-25	3	3,3,1	-32503.6
G3-26	3	3,3,2	-32447
G3-27	3	3,3,3	-32438.5
G4-1	4	1,1,1,1	-29709.4
G4-2	4	1,1,1,2	-29649.3
G4-3	4	1,1,1,3	-29624
G4-4	4	1,1,2,1	-29692.9
G4-5	4	1,1,2,2	-29611.2
G4-6	4	1,1,2,3	-29583.7
G4-7	4	1,1,3,1	-29564.8
G4-8	4	1,1,3,2	-29489
G4-9	4	1,1,3,3	-29481.6
G4-10	4	1,2,1,1	-29707.2
G4-11	4	1,2,1,2	-29653.2
G4-12	4	1,2,1,3	-29627.8
G4-13	4	1,2,2,1	-29671
G4-14	4	1,2,2,2	-29601.2
G4-15	4	1,2,2,3	-29573.1
G4-16	4	1,2,3,1	-29550.5
G4-17	4	1,2,3,2	-29484
G4-18	4	1,2,3,3	-29475.7
G4-19	4	1,3,1,1	-29705.7
G4-20	4	1,3,1,2	-29651.6
G4-21	4	1,3,1,3	-29619.8
G4-22	4	1,3,2,1	-29670.9
G4-23	4	1,3,2,2	-29600.8
G4-24	4	1,3,2,3	-29566.1
G4-25	4	1,3,3,1	-29548
G4-26	4	1,3,3,2	-29454
G4-27	4	1,3,3,3	-29439.8
G4-28	4	2,1,1,1	-29687
G4-29	4	2,1,1,2	-29626.9
G4-30	4	2,1,1,3	-29601.7
G4-31	4	2,1,2,1	-29671
G4-32	4	2,1,2,2	-29597.4
G4-33	4	2,1,2,3	-29570.4
G4-34	4	2,1,3,1	-29543
G4-35	4	2,1,3,2	-29469.9
G4-36	4	2,1,3,3	-29463.2
G4-37	4	2,2,1,1	-29679.9
G4-38	4	2,2,1,2	-29628.4
G4-39	4	2,2,1,3	-29603.2
G4-40	4	2,2,2,1	-29649.6
G4-41	4	2,2,2,2	-29583.2
G4-42	4	2,2,2,3	-29555.7
G4-43	4	2,2,3,1	-29523.6
G4-44	4	2,2,3,2	-29460.9
G4-45	4	2,2,3,3	-29453.4
G4-46	4	2,3,1,1	-29678.1
G4-47	4	2,3,1,2	-29469.9
G4-48	4	2,3,1,3	-29594.6
G4-49	4	2,3,2,1	-29653.3
G4-50	4	2,3,2,2	-29586.9
G4-51	4	2,3,2,3	-29548.4
G4-52	4	2,3,3,1	-29491.7
G4-53	4	2,3,3,2	-29429.1
G4-54	4	2,3,3,3	-29415.8
G4-55	4	3,1,1,1	-29691.2
G4-56	4	3,1,1,2	-29631.1
G4-57	4	3,1,1,3	-29606
G4-58	4	3,1,2,1	-29680.7
G4-59	4	3,1,2,2	-29601.3
G4-60	4	3,1,2,3	-29574.4
G4-61	4	3,1,3,1	-29548
G4-62	4	3,1,3,2	-29475
G4-63	4	3,1,3,3	-29468.3
G4-64	4	3,2,1,1	-29684.1
G4-65	4	3,2,1,2	-29632.6
G4-66	4	3,2,1,3	-29607.5
G4-67	4	3,2,2,1	-29653.3
G4-68	4	3,2,2,2	-29586.9
G4-69	4	3,2,2,3	-29559.4
G4-70	4	3,2,3,1	-29528.7
G4-71	4	3,2,3,2	-29466.1
G4-72	4	3,2,3,3	-29458.6
G4-73	4	3,3,1,1	-29681.6
G4-74	4	3,3,1,2	-29630
G4-75	4	3,3,1,3	-29597.9
G4-76	4	3,3,2,1	-29652.2
G4-77	4	3,3,2,2	-29585.5
G4-78	4	3,3,2,3	-29551
G4-79	4	3,3,3,1	-29496.8
G4-80	4	3,3,3,2	-29434.2
G4-81	4	3,3,3,3	-29420.8
G5-1	5	1,1,1,1,1	-29079
G5-2	5	1,1,1,1,2	-29039.6
G5-3	5	1,1,1,1,3	-29034.7
G5-4	5	1,1,1,2,1	-29073
G5-5	5	1,1,1,2,2	-28927.6
G5-6	5	1,1,1,2,3	-28930.7
G5-7	5	1,1,1,3,1	-28898.9
G5-8	5	1,1,1,3,2	-28873.7
G5-9	5	1,1,1,3,3	-28860.9
G5-10	5	1,1,2,1,1	-29048.5
G5-11	5	1,1,2,1,2	-29044.6
G5-12	5	1,1,2,1,3	-28992.3
G5-13	5	1,1,2,2,1	-29076.7
G5-14	5	1,1,2,2,2	-28932.6
G5-15	5	1,1,2,2,3	-28935.7
G5-16	5	1,1,2,3,1	-28875.3
G5-17	5	1,1,2,3,2	-28878.5
G5-18	5	1,1,2,3,3	-28865.7
G5-19	5	1,1,3,1,1	-28962.5
G5-20	5	1,1,3,1,2	-28925.3
G5-21	5	1,1,3,1,3	-29031.2
G5-22	5	1,1,3,2,1	-28989.9
G5-23	5	1,1,3,2,2	-28924.2
G5-24	5	1,1,3,2,3	-28924.4
G5-25	5	1,1,3,3,1	-28884.5
G5-26	5	1,1,3,3,2	-28860.9
G5-27	5	1,1,3,3,3	-28852.6
G5-28	5	1,2,1,1,1	-29037.2
G5-29	5	1,2,1,1,2	-28996.1
G5-30	5	1,2,1,1,3	-28992.3
G5-31	5	1,2,1,2,1	-28852.4
G5-32	5	1,2,1,2,2	-28925.7
G5-33	5	1,2,1,2,3	-28822.7
G5-34	5	1,2,1,3,1	-28583.1
G5-35	5	1,2,1,3,2	-28570.4
G5-36	5	1,2,1,3,3	-28839.9
G5-37	5	1,2,2,1,1	-29002.5
G5-38	5	1,2,2,1,2	-28978.2
G5-39	5	1,2,2,1,3	-28974.4
G5-40	5	1,2,2,2,1	-28927.1
G5-41	5	1,2,2,2,2	-28929
G5-42	5	1,2,2,2,3	-28742.1
G5-43	5	1,2,2,3,1	-28586.1
G5-44	5	1,2,2,3,2	-28571
G5-45	5	1,2,2,3,3	-28574.9
G5-46	5	1,2,3,1,1	-29003.6
G5-47	5	1,2,3,1,2	-28978.1
G5-48	5	1,2,3,1,3	-28970.5
G5-49	5	1,2,3,2,1	-28880.6
G5-50	5	1,2,3,2,2	-28921.7
G5-51	5	1,2,3,2,3	-28901
G5-52	5	1,2,3,3,1	-28515.5
G5-53	5	1,2,3,3,2	-28837.9
G5-54	5	1,2,3,3,3	-28500.5
G5-55	5	1,3,1,1,1	-29062.9
G5-56	5	1,3,1,1,2	-28925.3
G5-57	5	1,3,1,1,3	-28924.4
G5-58	5	1,3,1,2,1	-28893.2
G5-59	5	1,3,1,2,2	-28570.4
G5-60	5	1,3,1,2,3	-28574.9
G5-61	5	1,3,1,3,1	-28967.7
G5-62	5	1,3,1,3,2	-28857.3
G5-63	5	1,3,1,3,3	-28482.5
G5-64	5	1,3,2,1,1	-29061.2
G5-65	5	1,3,2,1,2	-28991.7
G5-66	5	1,3,2,1,3	-28915.2
G5-67	5	1,3,2,2,1	-28786.1
G5-68	5	1,3,2,2,2	-28571
G5-69	5	1,3,2,2,3	-28574.9
G5-70	5	1,3,2,3,1	-28510.7
G5-71	5	1,3,2,3,2	-28484.5
G5-72	5	1,3,2,3,3	-28487.7
G5-73	5	1,3,3,1,1	-28916.8
G5-74	5	1,3,3,1,2	-28889.1
G5-75	5	1,3,3,1,3	-28879.7
G5-76	5	1,3,3,2,1	-28515.5
G5-77	5	1,3,3,2,2	-28904.9
G5-78	5	1,3,3,2,3	-28500.5
G5-79	5	1,3,3,3,1	-28454.4
G5-80	5	1,3,3,3,2	-28427.7
G5-81	5	1,3,3,3,3	-28427.1
G5-82	5	2,1,1,1,1	-29037.2
G5-83	5	2,1,1,1,2	-29018.7
G5-84	5	2,1,1,1,3	-29107.4
G5-85	5	2,1,1,2,1	-28852.4
G5-86	5	2,1,1,2,2	-28905.1
G5-87	5	2,1,1,2,3	-28822.7
G5-88	5	2,1,1,3,1	-28877.9
G5-89	5	2,1,1,3,2	-28852.5
G5-90	5	2,1,1,3,3	-28839.9
G5-91	5	2,1,2,1,1	-29002.5
G5-92	5	2,1,2,1,2	-29022.8
G5-93	5	2,1,2,1,3	-28974.4
G5-94	5	2,1,2,2,1	-29016
G5-95	5	2,1,2,2,2	-28910.2
G5-96	5	2,1,2,2,3	-28913.3
G5-97	5	2,1,2,3,1	-28586.1
G5-98	5	2,1,2,3,2	-28856.4
G5-99	5	2,1,2,3,3	-28843.7
G5-100	5	2,1,3,1,1	-29053.6
G5-101	5	2,1,3,1,2	-29019
G5-102	5	2,1,3,1,3	-29008.6
G5-103	5	2,1,3,2,1	-29008.2
G5-104	5	2,1,3,2,2	-28901
G5-105	5	2,1,3,2,3	-28739
G5-106	5	2,1,3,3,1	-28860.7
G5-107	5	2,1,3,3,2	-28498.7
G5-108	5	2,1,3,3,3	-28829.9
G5-109	5	2,2,1,1,1	-29029.2
G5-110	5	2,2,1,1,2	-28988.3
G5-111	5	2,2,1,1,3	-28984.3
G5-112	5	2,2,1,2,1	-28835.6
G5-113	5	2,2,1,2,2	-28820.5
G5-114	5	2,2,1,2,3	-28797.4
G5-115	5	2,2,1,3,1	-28572.9
G5-116	5	2,2,1,3,2	-28557
G5-117	5	2,2,1,3,3	-28560.8
G5-118	5	2,2,2,1,1	-28992.7
G5-119	5	2,2,2,1,2	-28969.2
G5-120	5	2,2,2,1,3	-28965.5
G5-121	5	2,2,2,2,1	-28768.7
G5-122	5	2,2,2,2,2	-28740.3
G5-123	5	2,2,2,2,3	-28715.1
G5-124	5	2,2,2,3,1	-28575.8
G5-125	5	2,2,2,3,2	-28557.1
G5-126	5	2,2,2,3,3	-28560.1
G5-127	5	2,2,3,1,1	-28993.4
G5-128	5	2,2,3,1,2	-28968.8
G5-129	5	2,2,3,1,3	-28899.8
G5-130	5	2,2,3,2,1	-28768.3
G5-131	5	2,2,3,2,2	-28740.6
G5-132	5	2,2,3,2,3	-28711.7
G5-133	5	2,2,3,3,1	-28501.8
G5-134	5	2,2,3,3,2	-28481.6
G5-135	5	2,2,3,3,3	-28481.9
G5-136	5	2,3,1,1,1	-29033.4
G5-137	5	2,3,1,1,2	-29121.4
G5-138	5	2,3,1,1,3	-29008.6
G5-139	5	2,3,1,2,1	-28839.5
G5-140	5	2,3,1,2,2	-28557
G5-141	5	2,3,1,2,3	-28560.8
G5-142	5	2,3,1,3,1	-28960.5
G5-143	5	2,3,1,3,2	-28466.7
G5-144	5	2,3,1,3,3	-28468.7
G5-145	5	2,3,2,1,1	-28993.4
G5-146	5	2,3,2,1,2	-28973.1
G5-147	5	2,3,2,1,3	-28961
G5-148	5	2,3,2,2,1	-28575.8
G5-149	5	2,3,2,2,2	-28557.1
G5-150	5	2,3,2,2,3	-28560.1
G5-151	5	2,3,2,3,1	-28581
G5-152	5	2,3,2,3,2	-28471.8
G5-153	5	2,3,2,3,3	-28473.9
G5-154	5	2,3,3,1,1	-28996.6
G5-155	5	2,3,3,1,2	-28870.4
G5-156	5	2,3,3,1,3	-28861
G5-157	5	2,3,3,2,1	-28501.8
G5-158	5	2,3,3,2,2	-28481.6
G5-159	5	2,3,3,2,3	-28481.9
G5-160	5	2,3,3,3,1	-28439.1
G5-161	5	2,3,3,3,2	-28410.3
G5-162	5	2,3,3,3,3	-28407.9
G5-163	5	3,1,1,1,1	-29062.9
G5-164	5	3,1,1,1,2	-28925.3
G5-165	5	3,1,1,1,3	-29018.4
G5-166	5	3,1,1,2,1	-29057.1
G5-167	5	3,1,1,2,2	-28909.8
G5-168	5	3,1,1,2,3	-28912.8
G5-169	5	3,1,1,3,1	-28882.6
G5-170	5	3,1,1,3,2	-28857.3
G5-171	5	3,1,1,3,3	-28844.7
G5-172	5	3,1,2,1,1	-29061.2
G5-173	5	3,1,2,1,2	-28916.6
G5-174	5	3,1,2,1,3	-29022.5
G5-175	5	3,1,2,2,1	-28786.1
G5-176	5	3,1,2,2,2	-28914.8
G5-177	5	3,1,2,2,3	-28917.9
G5-178	5	3,1,2,3,1	-28883.7
G5-179	5	3,1,2,3,2	-28484.5
G5-180	5	3,1,2,3,3	-28848.4
G5-181	5	3,1,3,1,1	-29057.8
G5-182	5	3,1,3,1,2	-28889.1
G5-183	5	3,1,3,1,3	-29012.7
G5-184	5	3,1,3,2,1	-29056.7
G5-185	5	3,1,3,2,2	-28498.7
G5-186	5	3,1,3,2,3	-28904.9
G5-187	5	3,1,3,3,1	-28864.6
G5-188	5	3,1,3,3,2	-28842
G5-189	5	3,1,3,3,3	-28833.9
G5-190	5	3,2,1,1,1	-28940.9
G5-191	5	3,2,1,1,2	-28992.5
G5-192	5	3,2,1,1,3	-28988.6
G5-193	5	3,2,1,2,1	-28839.5
G5-194	5	3,2,1,2,2	-28824.7
G5-195	5	3,2,1,2,3	-28801.7
G5-196	5	3,2,1,3,1	-28960.5
G5-197	5	3,2,1,3,2	-28562.1
G5-198	5	3,2,1,3,3	-28795.9
G5-199	5	3,2,2,1,1	-29008.7
G5-200	5	3,2,2,1,2	-28973.1
G5-201	5	3,2,2,1,3	-28969.4
G5-202	5	3,2,2,2,1	-28773
G5-203	5	3,2,2,2,2	-28744.9
G5-204	5	3,2,2,2,3	-28560.1
G5-205	5	3,2,2,3,1	-28581
G5-206	5	3,2,2,3,2	-28562.1
G5-207	5	3,2,2,3,3	-28703.7
G5-208	5	3,2,3,1,1	-28996.6
G5-209	5	3,2,3,1,2	-28972.1
G5-210	5	3,2,3,1,3	-28964.1
G5-211	5	3,2,3,2,1	-28772.2
G5-212	5	3,2,3,2,2	-28744.9
G5-213	5	3,2,3,2,3	-28715.8
G5-214	5	3,2,3,3,1	-28506.5
G5-215	5	3,2,3,3,2	-28486.7
G5-216	5	3,2,3,3,3	-28487
G5-217	5	3,3,1,1,1	-28952.8
G5-218	5	3,3,1,1,2	-28916
G5-219	5	3,3,1,1,3	-28915.3
G5-220	5	3,3,1,2,1	-28578.1
G5-221	5	3,3,1,2,2	-28562.1
G5-222	5	3,3,1,2,3	-28565.9
G5-223	5	3,3,1,3,1	-28499.9
G5-224	5	3,3,1,3,2	-28471.7
G5-225	5	3,3,1,3,3	-28473.9
G5-226	5	3,3,2,1,1	-28929.2
G5-227	5	3,3,2,1,2	-28905.9
G5-228	5	3,3,2,1,3	-28904.8
G5-229	5	3,3,2,2,1	-28581
G5-230	5	3,3,2,2,2	-28562.1
G5-231	5	3,3,2,2,3	-28565.1
G5-232	5	3,3,2,3,1	-28504.5
G5-233	5	3,3,2,3,2	-28476.9
G5-234	5	3,3,2,3,3	-28479
G5-235	5	3,3,3,1,1	-28902.2
G5-236	5	3,3,3,1,2	-28875.5
G5-237	5	3,3,3,1,3	-28866.1
G5-238	5	3,3,3,2,1	-28506.5
G5-239	5	3,3,3,2,2	-28859.7
G5-240	5	3,3,3,2,3	-28487
G5-241	5	3,3,3,3,1	-28443.1
G5-242	5	3,3,3,3,2	-28415
G5-243	5	3,3,3,3,3	-28412.7
G6-1	6	1,1,1,1,1,1	-28563.2
G6-2	6	1,1,1,1,1,2	-28931.6
G6-3	6	1,1,1,1,1,3	-28567.8
G6-4	6	1,1,1,1,2,1	-28568.1
G6-5	6	1,1,1,1,2,2	-28524.1
G6-6	6	1,1,1,1,2,3	-28529.1
G6-7	6	1,1,1,1,3,1	-28394.6
G6-8	6	1,1,1,1,3,2	-28396.6
G6-9	6	1,1,1,1,3,3	-28385.3
G6-10	6	1,1,1,2,1,1	-28514.1
G6-11	6	1,1,1,2,1,2	-28506.3
G6-12	6	1,1,1,2,1,3	-28515.1
G6-13	6	1,1,1,2,2,1	-28298.9
G6-14	6	1,1,1,2,2,2	-28298.9
G6-15	6	1,1,1,2,2,3	-28287.1
G6-16	6	1,1,1,2,3,1	-28307.7
G6-17	6	1,1,1,2,3,2	-28256
G6-18	6	1,1,1,2,3,3	-28261.1
G6-19	6	1,1,1,3,1,1	-28474
G6-20	6	1,1,1,3,1,2	-28445.1
G6-21	6	1,1,1,3,1,3	-28420.5
G6-22	6	1,1,1,3,2,1	-27940.1
G6-23	6	1,1,1,3,2,2	-27944.6
G6-24	6	1,1,1,3,2,3	-27948.5
G6-25	6	1,1,1,3,3,1	-28377.5
G6-26	6	1,1,1,3,3,2	-27865.6
G6-27	6	1,1,1,3,3,3	-27867.8
G6-28	6	1,1,2,1,1,1	-28474.5
G6-29	6	1,1,2,1,1,2	-28515
G6-30	6	1,1,2,1,1,3	-28500.7
G6-31	6	1,1,2,1,2,1	-28210.1
G6-32	6	1,1,2,1,2,2	-28303.1
G6-33	6	1,1,2,1,2,3	-28186.7
G6-34	6	1,1,2,1,3,1	-27940.1
G6-35	6	1,1,2,1,3,2	-27944.6
G6-36	6	1,1,2,1,3,3	-27948.5
G6-37	6	1,1,2,2,1,1	-28394.1
G6-38	6	1,1,2,2,1,2	-28168.6
G6-39	6	1,1,2,2,1,3	-28160
G6-40	6	1,1,2,2,2,1	-28213.7
G6-41	6	1,1,2,2,2,2	-28228.6
G6-42	6	1,1,2,2,2,3	-28189.5
G6-43	6	1,1,2,2,3,1	-27930.8
G6-44	6	1,1,2,2,3,2	-27928.4
G6-45	6	1,1,2,2,3,3	-27933.4
G6-46	6	1,1,2,3,1,1	-27956.5
G6-47	6	1,1,2,3,1,2	-27951.9
G6-48	6	1,1,2,3,1,3	-27956.3
G6-49	6	1,1,2,3,2,1	-27930.8
G6-50	6	1,1,2,3,2,2	-27929.2
G6-51	6	1,1,2,3,2,3	-28220.6
G6-52	6	1,1,2,3,3,1	-27912.5
G6-53	6	1,1,2,3,3,2	-27912
G6-54	6	1,1,2,3,3,3	-27906.1
G6-55	6	1,1,3,1,1,1	-28442.9
G6-56	6	1,1,3,1,1,2	-28565.9
G6-57	6	1,1,3,1,1,3	-28567.8
G6-58	6	1,1,3,1,2,1	-28538.8
G6-59	6	1,1,3,1,2,2	-27944.6
G6-60	6	1,1,3,1,2,3	-28177.6
G6-61	6	1,1,3,1,3,1	-28389.8
G6-62	6	1,1,3,1,3,2	-27865.6
G6-63	6	1,1,3,1,3,3	-27867.8
G6-64	6	1,1,3,2,1,1	-28166.9
G6-65	6	1,1,3,2,1,2	-28498
G6-66	6	1,1,3,2,1,3	-28486.2
G6-67	6	1,1,3,2,2,1	-28199.7
G6-68	6	1,1,3,2,2,2	-28150.6
G6-69	6	1,1,3,2,2,3	-28108.4
G6-70	6	1,1,3,2,3,1	-27824.8
G6-71	6	1,1,3,2,3,2	-27816.4
G6-72	6	1,1,3,2,3,3	-27821.2
G6-73	6	1,1,3,3,1,1	-28334.2
G6-74	6	1,1,3,3,1,2	-27835.5
G6-75	6	1,1,3,3,1,3	-27838.8
G6-76	6	1,1,3,3,2,1	-28138.7
G6-77	6	1,1,3,3,2,2	-28143.9
G6-78	6	1,1,3,3,2,3	-28148.9
G6-79	6	1,1,3,3,3,1	-27814.3
G6-80	6	1,1,3,3,3,2	-27808.5
G6-81	6	1,1,3,3,3,3	-27803.6
G6-82	6	1,2,1,1,1,1	-28567.9
G6-83	6	1,2,1,1,1,2	-28570.4
G6-84	6	1,2,1,1,1,3	-28515.1
G6-85	6	1,2,1,1,2,1	-28572.8
G6-86	6	1,2,1,1,2,2	-28528.7
G6-87	6	1,2,1,1,2,3	-28533.6
G6-88	6	1,2,1,1,3,1	-28399.4
G6-89	6	1,2,1,1,3,2	-27944.6
G6-90	6	1,2,1,1,3,3	-27956.3
G6-91	6	1,2,1,2,1,1	-28345
G6-92	6	1,2,1,2,1,2	-28168.6
G6-93	6	1,2,1,2,1,3	-28160
G6-94	6	1,2,1,2,2,1	-28223.7
G6-95	6	1,2,1,2,2,2	-28228.6
G6-96	6	1,2,1,2,2,3	-28227.1
G6-97	6	1,2,1,2,3,1	-28145.5
G6-98	6	1,2,1,2,3,2	-28150.6
G6-99	6	1,2,1,2,3,3	-28238.5
G6-100	6	1,2,1,3,1,1	-28349.6
G6-101	6	1,2,1,3,1,2	-28345.9
G6-102	6	1,2,1,3,1,3	-28438
G6-103	6	1,2,1,3,2,1	-27929.3
G6-104	6	1,2,1,3,2,2	-27928.4
G6-105	6	1,2,1,3,2,3	-27933.4
G6-106	6	1,2,1,3,3,1	-28285.8
G6-107	6	1,2,1,3,3,2	-27857.4
G6-108	6	1,2,1,3,3,3	-27821.2
G6-109	6	1,2,2,1,1,1	-28167.7
G6-110	6	1,2,2,1,1,2	-28493.2
G6-111	6	1,2,2,1,1,3	-28336.3
G6-112	6	1,2,2,1,2,1	-28104.3
G6-113	6	1,2,2,1,2,2	-28127.2
G6-114	6	1,2,2,1,2,3	-28103.3
G6-115	6	1,2,2,1,3,1	-27929.3
G6-116	6	1,2,2,1,3,2	-28009.4
G6-117	6	1,2,2,1,3,3	-27940.5
G6-118	6	1,2,2,2,1,1	-28388.6
G6-119	6	1,2,2,2,1,2	-28056
G6-120	6	1,2,2,2,1,3	-28048.7
G6-121	6	1,2,2,2,2,1	-28036.2
G6-122	6	1,2,2,2,2,2	-28021.5
G6-123	6	1,2,2,2,2,3	-28026
G6-124	6	1,2,2,2,3,1	-27894.7
G6-125	6	1,2,2,2,3,2	-27883.1
G6-126	6	1,2,2,2,3,3	-27856.4
G6-127	6	1,2,2,3,1,1	-28057.5
G6-128	6	1,2,2,3,1,2	-28157.9
G6-129	6	1,2,2,3,1,3	-28331.2
G6-130	6	1,2,2,3,2,1	-28034.8
G6-131	6	1,2,2,3,2,2	-28020.2
G6-132	6	1,2,2,3,2,3	-27875.5
G6-133	6	1,2,2,3,3,1	-27893.9
G6-134	6	1,2,2,3,3,2	-27884.3
G6-135	6	1,2,2,3,3,3	-27895.4
G6-136	6	1,2,3,1,1,1	-28349.6
G6-137	6	1,2,3,1,1,2	-28345.9
G6-138	6	1,2,3,1,1,3	-28434
G6-139	6	1,2,3,1,2,1	-28017.9
G6-140	6	1,2,3,1,2,2	-28128.7
G6-141	6	1,2,3,1,2,3	-27937.4
G6-142	6	1,2,3,1,3,1	-27937.9
G6-143	6	1,2,3,1,3,2	-27866.6
G6-144	6	1,2,3,1,3,3	-27936.1
G6-145	6	1,2,3,2,1,1	-28057.5
G6-146	6	1,2,3,2,1,2	-28058.2
G6-147	6	1,2,3,2,1,3	-27944.9
G6-148	6	1,2,3,2,2,1	-28034.8
G6-149	6	1,2,3,2,2,2	-28020.2
G6-150	6	1,2,3,2,2,3	-27875.5
G6-151	6	1,2,3,2,3,1	-27882.2
G6-152	6	1,2,3,2,3,2	-27856.4
G6-153	6	1,2,3,2,3,3	-27850.9
G6-154	6	1,2,3,3,1,1	-28323.9
G6-155	6	1,2,3,3,1,2	-27819.3
G6-156	6	1,2,3,3,1,3	-27836.6
G6-157	6	1,2,3,3,2,1	-27896.5
G6-158	6	1,2,3,3,2,2	-28024.9
G6-159	6	1,2,3,3,2,3	-27877.7
G6-160	6	1,2,3,3,3,1	-27794.9
G6-161	6	1,2,3,3,3,2	-27851.2
G6-162	6	1,2,3,3,3,3	-27855
G6-163	6	1,3,1,1,1,1	-28474
G6-164	6	1,3,1,1,1,2	-28445.1
G6-165	6	1,3,1,1,1,3	-28415.1
G6-166	6	1,3,1,1,2,1	-28465.4
G6-167	6	1,3,1,1,2,2	-27944.6
G6-168	6	1,3,1,1,2,3	-28177.6
G6-169	6	1,3,1,1,3,1	-28379.7
G6-170	6	1,3,1,1,3,2	-28381.9
G6-171	6	1,3,1,1,3,3	-27867.8
G6-172	6	1,3,1,2,1,1	-28329.9
G6-173	6	1,3,1,2,1,2	-28433.2
G6-174	6	1,3,1,2,1,3	-27956.3
G6-175	6	1,3,1,2,2,1	-28108.3
G6-176	6	1,3,1,2,2,2	-28103.8
G6-177	6	1,3,1,2,2,3	-28220.6
G6-178	6	1,3,1,2,3,1	-27824.8
G6-179	6	1,3,1,2,3,2	-27832.9
G6-180	6	1,3,1,2,3,3	-28148.9
G6-181	6	1,3,1,3,1,1	-27853.1
G6-182	6	1,3,1,3,1,2	-28435.8
G6-183	6	1,3,1,3,1,3	-27838.8
G6-184	6	1,3,1,3,2,1	-27847.9
G6-185	6	1,3,1,3,2,2	-27912
G6-186	6	1,3,1,3,2,3	-27920.8
G6-187	6	1,3,1,3,3,1	-27814.3
G6-188	6	1,3,1,3,3,2	-27808.5
G6-189	6	1,3,1,3,3,3	-27803.6
G6-190	6	1,3,2,1,1,1	-28347.7
G6-191	6	1,3,2,1,1,2	-28170.1
G6-192	6	1,3,2,1,1,3	-28336.6
G6-193	6	1,3,2,1,2,1	-27950.5
G6-194	6	1,3,2,1,2,2	-28112.8
G6-195	6	1,3,2,1,2,3	-27896.5
G6-196	6	1,3,2,1,3,1	-27937.9
G6-197	6	1,3,2,1,3,2	-27924.4
G6-198	6	1,3,2,1,3,3	-27883.3
G6-199	6	1,3,2,2,1,1	-28392.8
G6-200	6	1,3,2,2,1,2	-28158.5
G6-201	6	1,3,2,2,1,3	-27938.2
G6-202	6	1,3,2,2,2,1	-27933.4
G6-203	6	1,3,2,2,2,2	-28094.9
G6-204	6	1,3,2,2,2,3	-27884.3
G6-205	6	1,3,2,2,3,1	-27890.2
G6-206	6	1,3,2,2,3,2	-27850.2
G6-207	6	1,3,2,2,3,3	-27850.9
G6-208	6	1,3,2,3,1,1	-27865.2
G6-209	6	1,3,2,3,1,2	-27819.3
G6-210	6	1,3,2,3,1,3	-27836.6
G6-211	6	1,3,2,3,2,1	-27864.8
G6-212	6	1,3,2,3,2,2	-27850.2
G6-213	6	1,3,2,3,2,3	-28028.6
G6-214	6	1,3,2,3,3,1	-27856.9
G6-215	6	1,3,2,3,3,2	-27851.2
G6-216	6	1,3,2,3,3,3	-27828.4
G6-217	6	1,3,3,1,1,1	-28547.4
G6-218	6	1,3,3,1,1,2	-27835.5
G6-219	6	1,3,3,1,1,3	-27814.3
G6-220	6	1,3,3,1,2,1	-28105.7
G6-221	6	1,3,3,1,2,2	-27880.9
G6-222	6	1,3,3,1,2,3	-27883.3
G6-223	6	1,3,3,1,3,1	-27810.5
G6-224	6	1,3,3,1,3,2	-27785.8
G6-225	6	1,3,3,1,3,3	-27784.1
G6-226	6	1,3,3,2,1,1	-29167.9
G6-227	6	1,3,3,2,1,2	-27832.9
G6-228	6	1,3,3,2,1,3	-27858.6
G6-229	6	1,3,3,2,2,1	-27844.7
G6-230	6	1,3,3,2,2,2	-27791.2
G6-231	6	1,3,3,2,2,3	-27854.8
G6-232	6	1,3,3,2,3,1	-27819.4
G6-233	6	1,3,3,2,3,2	-27772.4
G6-234	6	1,3,3,2,3,3	-27768.3
G6-235	6	1,3,3,3,1,1	-27781.1
G6-236	6	1,3,3,3,1,2	-27762.7
G6-237	6	1,3,3,3,1,3	-27762
G6-238	6	1,3,3,3,2,1	-28129.9
G6-239	6	1,3,3,3,2,2	-27851.2
G6-240	6	1,3,3,3,2,3	-27849.3
G6-241	6	1,3,3,3,3,1	-27759.5
G6-242	6	1,3,3,3,3,2	-27756.8
G6-243	6	1,3,3,3,3,3	-27718.5
G6-244	6	2,1,1,1,1,1	-28474.5
G6-245	6	2,1,1,1,1,2	-28570.4
G6-246	6	2,1,1,1,1,3	-28548.2
G6-247	6	2,1,1,1,2,1	-28572.8
G6-248	6	2,1,1,1,2,2	-28503.4
G6-249	6	2,1,1,1,2,3	-28287.1
G6-250	6	2,1,1,1,3,1	-28406.1
G6-251	6	2,1,1,1,3,2	-28377.1
G6-252	6	2,1,1,1,3,3	-27956.3
G6-253	6	2,1,1,2,1,1	-28526.1
G6-254	6	2,1,1,2,1,2	-28168.6
G6-255	6	2,1,1,2,1,3	-28160
G6-256	6	2,1,1,2,2,1	-28104.3
G6-257	6	2,1,1,2,2,2	-28228.6
G6-258	6	2,1,1,2,2,3	-28264.4
G6-259	6	2,1,1,2,3,1	-28287.8
G6-260	6	2,1,1,2,3,2	-28233.4
G6-261	6	2,1,1,2,3,3	-28238.5
G6-262	6	2,1,1,3,1,1	-28434.2
G6-263	6	2,1,1,3,1,2	-28170.1
G6-264	6	2,1,1,3,1,3	-28438
G6-265	6	2,1,1,3,2,1	-27929.3
G6-266	6	2,1,1,3,2,2	-27934.1
G6-267	6	2,1,1,3,2,3	-27937.4
G6-268	6	2,1,1,3,3,1	-27848.6
G6-269	6	2,1,1,3,3,2	-27857.4
G6-270	6	2,1,1,3,3,3	-27936.1
G6-271	6	2,1,2,1,1,1	-28167.7
G6-272	6	2,1,2,1,1,2	-28493.2
G6-273	6	2,1,2,1,1,3	-28510.2
G6-274	6	2,1,2,1,2,1	-28123.3
G6-275	6	2,1,2,1,2,2	-28276
G6-276	6	2,1,2,1,2,3	-28264.4
G6-277	6	2,1,2,1,3,1	-27934.3
G6-278	6	2,1,2,1,3,2	-27934.1
G6-279	6	2,1,2,1,3,3	-28238.5
G6-280	6	2,1,2,2,1,1	-28060.9
G6-281	6	2,1,2,2,1,2	-28056
G6-282	6	2,1,2,2,1,3	-28146.1
G6-283	6	2,1,2,2,2,1	-28209
G6-284	6	2,1,2,2,2,2	-28108.8
G6-285	6	2,1,2,2,2,3	-27883.1
G6-286	6	2,1,2,2,3,1	-27919.3
G6-287	6	2,1,2,2,3,2	-27883.1
G6-288	6	2,1,2,2,3,3	-27922.3
G6-289	6	2,1,2,3,1,1	-28319.3
G6-290	6	2,1,2,3,1,2	-28055.6
G6-291	6	2,1,2,3,1,3	-28150
G6-292	6	2,1,2,3,2,1	-28132.7
G6-293	6	2,1,2,3,2,2	-28181.4
G6-294	6	2,1,2,3,2,3	-28204.1
G6-295	6	2,1,2,3,3,1	-27902.5
G6-296	6	2,1,2,3,3,2	-27902.8
G6-297	6	2,1,2,3,3,3	-27895.4
G6-298	6	2,1,3,1,1,1	-28349.6
G6-299	6	2,1,3,1,1,2	-28430.9
G6-300	6	2,1,3,1,1,3	-28434
G6-301	6	2,1,3,1,2,1	-28181.2
G6-302	6	2,1,3,1,2,2	-27938.8
G6-303	6	2,1,3,1,2,3	-27929.1
G6-304	6	2,1,3,1,3,1	-27848.6
G6-305	6	2,1,3,1,3,2	-27866.6
G6-306	6	2,1,3,1,3,3	-27936.1
G6-307	6	2,1,3,2,1,1	-28057.5
G6-308	6	2,1,3,2,1,2	-28055.6
G6-309	6	2,1,3,2,1,3	-28048.5
G6-310	6	2,1,3,2,2,1	-28103.4
G6-311	6	2,1,3,2,2,2	-28096.1
G6-312	6	2,1,3,2,2,3	-28024
G6-313	6	2,1,3,2,3,1	-27812.6
G6-314	6	2,1,3,2,3,2	-27856.4
G6-315	6	2,1,3,2,3,3	-28135.3
G6-316	6	2,1,3,3,1,1	-27853
G6-317	6	2,1,3,3,1,2	-28055.3
G6-318	6	2,1,3,3,1,3	-27822.3
G6-319	6	2,1,3,3,2,1	-27844.7
G6-320	6	2,1,3,3,2,2	-27902.8
G6-321	6	2,1,3,3,2,3	-27895.4
G6-322	6	2,1,3,3,3,1	-27803.3
G6-323	6	2,1,3,3,3,2	-27797.4
G6-324	6	2,1,3,3,3,3	-27776
G6-325	6	2,2,1,1,1,1	-28548.7
G6-326	6	2,2,1,1,1,2	-28551.3
G6-327	6	2,2,1,1,1,3	-28510.2
G6-328	6	2,2,1,1,2,1	-28553.6
G6-329	6	2,2,1,1,2,2	-28508.6
G6-330	6	2,2,1,1,2,3	-28264.4
G6-331	6	2,2,1,1,3,1	-28380
G6-332	6	2,2,1,1,3,2	-28382.2
G6-333	6	2,2,1,1,3,3	-28370.3
G6-334	6	2,2,1,2,1,1	-28155.6
G6-335	6	2,2,1,2,1,2	-28154.7
G6-336	6	2,2,1,2,1,3	-28146.1
G6-337	6	2,2,1,2,2,1	-28209
G6-338	6	2,2,1,2,2,2	-28214
G6-339	6	2,2,1,2,2,3	-28211.6
G6-340	6	2,2,1,2,3,1	-28132.7
G6-341	6	2,2,1,2,3,2	-28137.9
G6-342	6	2,2,1,2,3,3	-28142.9
G6-343	6	2,2,1,3,1,1	-28415.6
G6-344	6	2,2,1,3,1,2	-28417.1
G6-345	6	2,2,1,3,1,3	-28150
G6-346	6	2,2,1,3,2,1	-27919.3
G6-347	6	2,2,1,3,2,2	-27917.6
G6-348	6	2,2,1,3,2,3	-27976.8
G6-349	6	2,2,1,3,3,1	-27812.6
G6-350	6	2,2,1,3,3,2	-27804.1
G6-351	6	2,2,1,3,3,3	-27808.6
G6-352	6	2,2,2,1,1,1	-28155.6
G6-353	6	2,2,2,1,1,2	-28154.7
G6-354	6	2,2,2,1,1,3	-27932.1
G6-355	6	2,2,2,1,2,1	-28099.3
G6-356	6	2,2,2,1,2,2	-28091.3
G6-357	6	2,2,2,1,2,3	-28095.9
G6-358	6	2,2,2,1,3,1	-27925.9
G6-359	6	2,2,2,1,3,2	-27930.7
G6-360	6	2,2,2,1,3,3	-27976.8
G6-361	6	2,2,2,2,1,1	-28051.8
G6-362	6	2,2,2,2,1,2	-28044.3
G6-363	6	2,2,2,2,1,3	-28037.1
G6-364	6	2,2,2,2,2,1	-28031.7
G6-365	6	2,2,2,2,2,2	-28014
G6-366	6	2,2,2,2,2,3	-28220
G6-367	6	2,2,2,2,3,1	-27881.8
G6-368	6	2,2,2,2,3,2	-27867.8
G6-369	6	2,2,2,2,3,3	-27858.3
G6-370	6	2,2,2,3,1,1	-28048.8
G6-371	6	2,2,2,3,1,2	-28046.5
G6-372	6	2,2,2,3,1,3	-28038
G6-373	6	2,2,2,3,2,1	-28030.2
G6-374	6	2,2,2,3,2,2	-28012.7
G6-375	6	2,2,2,3,2,3	-28214.9
G6-376	6	2,2,2,3,3,1	-27888.1
G6-377	6	2,2,2,3,3,2	-27830.4
G6-378	6	2,2,2,3,3,3	-27870.8
G6-379	6	2,2,3,1,1,1	-28415.6
G6-380	6	2,2,3,1,1,2	-28335.7
G6-381	6	2,2,3,1,1,3	-28419.5
G6-382	6	2,2,3,1,2,1	-27925.9
G6-383	6	2,2,3,1,2,2	-27920.9
G6-384	6	2,2,3,1,2,3	-27931.7
G6-385	6	2,2,3,1,3,1	-27903.1
G6-386	6	2,2,3,1,3,2	-27888.8
G6-387	6	2,2,3,1,3,3	-27883
G6-388	6	2,2,3,2,1,1	-28053.8
G6-389	6	2,2,3,2,1,2	-28046.5
G6-390	6	2,2,3,2,1,3	-28036.7
G6-391	6	2,2,3,2,2,1	-28030.2
G6-392	6	2,2,3,2,2,2	-28012.7
G6-393	6	2,2,3,2,2,3	-27868.8
G6-394	6	2,2,3,2,3,1	-27862.7
G6-395	6	2,2,3,2,3,2	-27830.4
G6-396	6	2,2,3,2,3,3	-27850.2
G6-397	6	2,2,3,3,1,1	-27839
G6-398	6	2,2,3,3,1,2	-27818.2
G6-399	6	2,2,3,3,1,3	-28034.8
G6-400	6	2,2,3,3,2,1	-28032.3
G6-401	6	2,2,3,3,2,2	-27888.3
G6-402	6	2,2,3,3,2,3	-27870.8
G6-403	6	2,2,3,3,3,1	-27798.6
G6-404	6	2,2,3,3,3,2	-27814.7
G6-405	6	2,2,3,3,3,3	-27768.8
G6-406	6	2,3,1,1,1,1	-28553.4
G6-407	6	2,3,1,1,1,2	-28430.9
G6-408	6	2,3,1,1,1,3	-28558.1
G6-409	6	2,3,1,1,2,1	-27929.3
G6-410	6	2,3,1,1,2,2	-28497.6
G6-411	6	2,3,1,1,2,3	-28502.5
G6-412	6	2,3,1,1,3,1	-28369.4
G6-413	6	2,3,1,1,3,2	-28371.4
G6-414	6	2,3,1,1,3,3	-28360.7
G6-415	6	2,3,1,2,1,1	-28339.8
G6-416	6	2,3,1,2,1,2	-28157.9
G6-417	6	2,3,1,2,1,3	-27944.9
G6-418	6	2,3,1,2,2,1	-28203.4
G6-419	6	2,3,1,2,2,2	-28219.1
G6-420	6	2,3,1,2,2,3	-28204.1
G6-421	6	2,3,1,2,3,1	-28137.8
G6-422	6	2,3,1,2,3,2	-28143
G6-423	6	2,3,1,2,3,3	-28135.3
G6-424	6	2,3,1,3,1,1	-28323.9
G6-425	6	2,3,1,3,1,2	-28316.1
G6-426	6	2,3,1,3,1,3	-27822.3
G6-427	6	2,3,1,3,2,1	-27948.2
G6-428	6	2,3,1,3,2,2	-27902.8
G6-429	6	2,3,1,3,2,3	-27895.4
G6-430	6	2,3,1,3,3,1	-27803.3
G6-431	6	2,3,1,3,3,2	-27809.1
G6-432	6	2,3,1,3,3,3	-27791.3
G6-433	6	2,3,2,1,1,1	-28337.1
G6-434	6	2,3,2,1,1,2	-27940.7
G6-435	6	2,3,2,1,1,3	-27944.9
G6-436	6	2,3,2,1,2,1	-27943
G6-437	6	2,3,2,1,2,2	-27920.9
G6-438	6	2,3,2,1,2,3	-27886
G6-439	6	2,3,2,1,3,1	-27864.5
G6-440	6	2,3,2,1,3,2	-27856.3
G6-441	6	2,3,2,1,3,3	-27871.1
G6-442	6	2,3,2,2,1,1	-28053.8
G6-443	6	2,3,2,2,1,2	-28048.6
G6-444	6	2,3,2,2,1,3	-28041.5
G6-445	6	2,3,2,2,2,1	-28035.7
G6-446	6	2,3,2,2,2,2	-27903.4
G6-447	6	2,3,2,2,2,3	-27906.8
G6-448	6	2,3,2,2,3,1	-27843.7
G6-449	6	2,3,2,2,3,2	-27830.4
G6-450	6	2,3,2,2,3,3	-27850.2
G6-451	6	2,3,2,3,1,1	-28047.7
G6-452	6	2,3,2,3,1,2	-28044.5
G6-453	6	2,3,2,3,1,3	-27821.6
G6-454	6	2,3,2,3,2,1	-27888.1
G6-455	6	2,3,2,3,2,2	-27888.3
G6-456	6	2,3,2,3,2,3	-27834.5
G6-457	6	2,3,2,3,3,1	-27887.3
G6-458	6	2,3,2,3,3,2	-27814.7
G6-459	6	2,3,2,3,3,3	-27827.9
G6-460	6	2,3,3,1,1,1	-28389.9
G6-461	6	2,3,3,1,1,2	-27945.7
G6-462	6	2,3,3,1,1,3	-28424.7
G6-463	6	2,3,3,1,2,1	-27864.5
G6-464	6	2,3,3,1,2,2	-27869.3
G6-465	6	2,3,3,1,2,3	-27871.1
G6-466	6	2,3,3,1,3,1	-27803.7
G6-467	6	2,3,3,1,3,2	-27763.7
G6-468	6	2,3,3,1,3,3	-27761.1
G6-469	6	2,3,3,2,1,1	-27931.1
G6-470	6	2,3,3,2,1,2	-28050.5
G6-471	6	2,3,3,2,1,3	-27809.1
G6-472	6	2,3,3,2,2,1	-27886
G6-473	6	2,3,3,2,2,2	-27777.8
G6-474	6	2,3,3,2,2,3	-27862.7
G6-475	6	2,3,3,2,3,1	-27865.9
G6-476	6	2,3,3,2,3,2	-27751.6
G6-477	6	2,3,3,2,3,3	-27746.9
G6-478	6	2,3,3,3,1,1	-28647.8
G6-479	6	2,3,3,3,1,2	-27746
G6-480	6	2,3,3,3,1,3	-27744.4
G6-481	6	2,3,3,3,2,1	-27865.9
G6-482	6	2,3,3,3,2,2	-28021.3
G6-483	6	2,3,3,3,2,3	-27839
G6-484	6	2,3,3,3,3,1	-27757.4
G6-485	6	2,3,3,3,3,2	-27834.5
G6-486	6	2,3,3,3,3,3	-27743.7
G6-487	6	3,1,1,1,1,1	-28548.3
G6-488	6	3,1,1,1,1,2	-28550.9
G6-489	6	3,1,1,1,1,3	-28552.9
G6-490	6	3,1,1,1,2,1	-28528.4
G6-491	6	3,1,1,1,2,2	-28508.1
G6-492	6	3,1,1,1,2,3	-28513.1
G6-493	6	3,1,1,1,3,1	-28379.7
G6-494	6	3,1,1,1,3,2	-28381.9
G6-495	6	3,1,1,1,3,3	-28381.4
G6-496	6	3,1,1,2,1,1	-27956.5
G6-497	6	3,1,1,2,1,2	-28170.1
G6-498	6	3,1,1,2,1,3	-27956.3
G6-499	6	3,1,1,2,2,1	-28277.5
G6-500	6	3,1,1,2,2,2	-28281
G6-501	6	3,1,1,2,2,3	-27930.5
G6-502	6	3,1,1,2,3,1	-28292.7
G6-503	6	3,1,1,2,3,2	-28143.9
G6-504	6	3,1,1,2,3,3	-28243.5
G6-505	6	3,1,1,3,1,1	-27853.1
G6-506	6	3,1,1,3,1,2	-28413.1
G6-507	6	3,1,1,3,1,3	-28438.9
G6-508	6	3,1,1,3,2,1	-27934.4
G6-509	6	3,1,1,3,2,2	-27939.2
G6-510	6	3,1,1,3,2,3	-27942.5
G6-511	6	3,1,1,3,3,1	-28290.7
G6-512	6	3,1,1,3,3,2	-27808.5
G6-513	6	3,1,1,3,3,3	-27940.3
G6-514	6	3,1,2,1,1,1	-28553.4
G6-515	6	3,1,2,1,1,2	-27951.9
G6-516	6	3,1,2,1,1,3	-28558.1
G6-517	6	3,1,2,1,2,1	-28280.2
G6-518	6	3,1,2,1,2,2	-28284.5
G6-519	6	3,1,2,1,2,3	-28108.4
G6-520	6	3,1,2,1,3,1	-27934.4
G6-521	6	3,1,2,1,3,2	-27939.2
G6-522	6	3,1,2,1,3,3	-27942.5
G6-523	6	3,1,2,2,1,1	-27946.1
G6-524	6	3,1,2,2,1,2	-28340.5
G6-525	6	3,1,2,2,1,3	-28150
G6-526	6	3,1,2,2,2,1	-28214
G6-527	6	3,1,2,2,2,2	-28219.1
G6-528	6	3,1,2,2,2,3	-28031.2
G6-529	6	3,1,2,2,3,1	-27924.4
G6-530	6	3,1,2,2,3,2	-27922.8
G6-531	6	3,1,2,2,3,3	-27866
G6-532	6	3,1,2,3,1,1	-28056.4
G6-533	6	3,1,2,3,1,2	-28162.3
G6-534	6	3,1,2,3,1,3	-28479.5
G6-535	6	3,1,2,3,2,1	-28137.8
G6-536	6	3,1,2,3,2,2	-27850.2
G6-537	6	3,1,2,3,2,3	-28148
G6-538	6	3,1,2,3,3,1	-27907.6
G6-539	6	3,1,2,3,3,2	-27907.9
G6-540	6	3,1,2,3,3,3	-27900.5
G6-541	6	3,1,3,1,1,1	-28433.5
G6-542	6	3,1,3,1,1,2	-28435.8
G6-543	6	3,1,3,1,1,3	-28414.4
G6-544	6	3,1,3,1,2,1	-28186
G6-545	6	3,1,3,1,2,2	-27939.2
G6-546	6	3,1,3,1,2,3	-27942.5
G6-547	6	3,1,3,1,3,1	-27853.4
G6-548	6	3,1,3,1,3,2	-27785.8
G6-549	6	3,1,3,1,3,3	-27784.1
G6-550	6	3,1,3,2,1,1	-28324.4
G6-551	6	3,1,3,2,1,2	-27945.7
G6-552	6	3,1,3,2,1,3	-27949.9
G6-553	6	3,1,3,2,2,1	-27844.7
G6-554	6	3,1,3,2,2,2	-27850.2
G6-555	6	3,1,3,2,2,3	-27854.8
G6-556	6	3,1,3,2,3,1	-27817.6
G6-557	6	3,1,3,2,3,2	-27859.8
G6-558	6	3,1,3,2,3,3	-27813.6
G6-559	6	3,1,3,3,1,1	-27842.8
G6-560	6	3,1,3,3,1,2	-27824.5
G6-561	6	3,1,3,3,1,3	-27827.5
G6-562	6	3,1,3,3,2,1	-28129.9
G6-563	6	3,1,3,3,2,2	-28135.1
G6-564	6	3,1,3,3,2,3	-28176.7
G6-565	6	3,1,3,3,3,1	-27808.1
G6-566	6	3,1,3,3,3,2	-27802.2
G6-567	6	3,1,3,3,3,3	-27796.2
G6-568	6	3,2,1,1,1,1	-28428.6
G6-569	6	3,2,1,1,1,2	-28546.1
G6-570	6	3,2,1,1,1,3	-28548.1
G6-571	6	3,2,1,1,2,1	-28558.3
G6-572	6	3,2,1,1,2,2	-28513.3
G6-573	6	3,2,1,1,2,3	-28178.1
G6-574	6	3,2,1,1,3,1	-28384.8
G6-575	6	3,2,1,1,3,2	-27939.2
G6-576	6	3,2,1,1,3,3	-28360.7
G6-577	6	3,2,1,2,1,1	-28392.8
G6-578	6	3,2,1,2,1,2	-28158.5
G6-579	6	3,2,1,2,1,3	-28150
G6-580	6	3,2,1,2,2,1	-28203.4
G6-581	6	3,2,1,2,2,2	-28219.1
G6-582	6	3,2,1,2,2,3	-28216.7
G6-583	6	3,2,1,2,3,1	-28137.8
G6-584	6	3,2,1,2,3,2	-27928.6
G6-585	6	3,2,1,2,3,3	-28148
G6-586	6	3,2,1,3,1,1	-27865.2
G6-587	6	3,2,1,3,1,2	-27945.7
G6-588	6	3,2,1,3,1,3	-28154.3
G6-589	6	3,2,1,3,2,1	-27902.5
G6-590	6	3,2,1,3,2,2	-27922.8
G6-591	6	3,2,1,3,2,3	-27981.1
G6-592	6	3,2,1,3,3,1	-27817.6
G6-593	6	3,2,1,3,3,2	-27809.1
G6-594	6	3,2,1,3,3,3	-27908.5
G6-595	6	3,2,2,1,1,1	-28339.8
G6-596	6	3,2,2,1,1,2	-28340.5
G6-597	6	3,2,2,1,1,3	-28150
G6-598	6	3,2,2,1,2,1	-28116.9
G6-599	6	3,2,2,1,2,2	-28121.4
G6-600	6	3,2,2,1,2,3	-27886
G6-601	6	3,2,2,1,3,1	-27931.1
G6-602	6	3,2,2,1,3,2	-27991.9
G6-603	6	3,2,2,1,3,3	-27865
G6-604	6	3,2,2,2,1,1	-28056
G6-605	6	3,2,2,2,1,2	-28048.6
G6-606	6	3,2,2,2,1,3	-28036.7
G6-607	6	3,2,2,2,2,1	-28035.8
G6-608	6	3,2,2,2,2,2	-28018.3
G6-609	6	3,2,2,2,2,3	-28225.2
G6-610	6	3,2,2,2,3,1	-28090.6
G6-611	6	3,2,2,2,3,2	-27872
G6-612	6	3,2,2,2,3,3	-27862.7
G6-613	6	3,2,2,3,1,1	-28053.7
G6-614	6	3,2,2,3,1,2	-27928.6
G6-615	6	3,2,2,3,1,3	-28034.8
G6-616	6	3,2,2,3,2,1	-28104.1
G6-617	6	3,2,2,3,2,2	-28016.3
G6-618	6	3,2,2,3,2,3	-28020
G6-619	6	3,2,2,3,3,1	-27893.1
G6-620	6	3,2,2,3,3,2	-27893.4
G6-621	6	3,2,2,3,3,3	-27875.7
G6-622	6	3,2,3,1,1,1	-28420.8
G6-623	6	3,2,3,1,1,2	-28392.6
G6-624	6	3,2,3,1,1,3	-27949.9
G6-625	6	3,2,3,1,2,1	-28094.1
G6-626	6	3,2,3,1,2,2	-27935.8
G6-627	6	3,2,3,1,2,3	-27871.1
G6-628	6	3,2,3,1,3,1	-27934.3
G6-629	6	3,2,3,1,3,2	-27787.6
G6-630	6	3,2,3,1,3,3	-27886.4
G6-631	6	3,2,3,2,1,1	-28053.7
G6-632	6	3,2,3,2,1,2	-28049.5
G6-633	6	3,2,3,2,1,3	-27932.6
G6-634	6	3,2,3,2,2,1	-28040.2
G6-635	6	3,2,3,2,2,2	-27838.7
G6-636	6	3,2,3,2,2,3	-27862.7
G6-637	6	3,2,3,2,3,1	-27865
G6-638	6	3,2,3,2,3,2	-27832.3
G6-639	6	3,2,3,2,3,3	-27826.8
G6-640	6	3,2,3,3,1,1	-27844.1
G6-641	6	3,2,3,3,1,2	-27746
G6-642	6	3,2,3,3,1,3	-27851
G6-643	6	3,2,3,3,2,1	-27887.3
G6-644	6	3,2,3,3,2,2	-27893.4
G6-645	6	3,2,3,3,2,3	-27720
G6-646	6	3,2,3,3,3,1	-27885.5
G6-647	6	3,2,3,3,3,2	-27834.5
G6-648	6	3,2,3,3,3,3	-27829.9
G6-649	6	3,3,1,1,1,1	-27860.5
G6-650	6	3,3,1,1,1,2	-28550.2
G6-651	6	3,3,1,1,1,3	-28552.1
G6-652	6	3,3,1,1,2,1	-28520.7
G6-653	6	3,3,1,1,2,2	-28501.3
G6-654	6	3,3,1,1,2,3	-27934.3
G6-655	6	3,3,1,1,3,1	-27842.8
G6-656	6	3,3,1,1,3,2	-28381.6
G6-657	6	3,3,1,1,3,3	-27859.8
G6-658	6	3,3,1,2,1,1	-28342
G6-659	6	3,3,1,2,1,2	-28341.2
G6-660	6	3,3,1,2,1,3	-28154.3
G6-661	6	3,3,1,2,2,1	-28208.3
G6-662	6	3,3,1,2,2,2	-28213.2
G6-663	6	3,3,1,2,2,3	-28209
G6-664	6	3,3,1,2,3,1	-27844.1
G6-665	6	3,3,1,2,3,2	-28135.1
G6-666	6	3,3,1,2,3,3	-28140.2
G6-667	6	3,3,1,3,1,1	-28328.4
G6-668	6	3,3,1,3,1,2	-28320.4
G6-669	6	3,3,1,3,1,3	-27827.5
G6-670	6	3,3,1,3,2,1	-27856.9
G6-671	6	3,3,1,3,2,2	-27907.9
G6-672	6	3,3,1,3,2,3	-27900.5
G6-673	6	3,3,1,3,3,1	-27808.1
G6-674	6	3,3,1,3,3,2	-27802.2
G6-675	6	3,3,1,3,3,3	-27796.2
G6-676	6	3,3,2,1,1,1	-27951.2
G6-677	6	3,3,2,1,1,2	-27945.7
G6-678	6	3,3,2,1,1,3	-27949.9
G6-679	6	3,3,2,1,2,1	-27948.2
G6-680	6	3,3,2,1,2,2	-27926.1
G6-681	6	3,3,2,1,2,3	-27887.3
G6-682	6	3,3,2,1,3,1	-27944.4
G6-683	6	3,3,2,1,3,2	-27892.2
G6-684	6	3,3,2,1,3,3	-27867.9
G6-685	6	3,3,2,2,1,1	-27937.2
G6-686	6	3,3,2,2,1,2	-27928.6
G6-687	6	3,3,2,2,1,3	-27932.6
G6-688	6	3,3,2,2,2,1	-28040.2
G6-689	6	3,3,2,2,2,2	-27908.5
G6-690	6	3,3,2,2,2,3	-27872.7
G6-691	6	3,3,2,2,3,1	-27882.6
G6-692	6	3,3,2,2,3,2	-27832.3
G6-693	6	3,3,2,2,3,3	-27855.4
G6-694	6	3,3,2,3,1,1	-27859.1
G6-695	6	3,3,2,3,1,2	-28049.2
G6-696	6	3,3,2,3,1,3	-28039.4
G6-697	6	3,3,2,3,2,1	-27848.6
G6-698	6	3,3,2,3,2,2	-28021.3
G6-699	6	3,3,2,3,2,3	-28025.1
G6-700	6	3,3,2,3,3,1	-27842.1
G6-701	6	3,3,2,3,3,2	-27834.5
G6-702	6	3,3,2,3,3,3	-27829.9
G6-703	6	3,3,3,1,1,1	-27842.8
G6-704	6	3,3,3,1,1,2	-28397.8
G6-705	6	3,3,3,1,1,3	-28400.8
G6-706	6	3,3,3,1,2,1	-27838.6
G6-707	6	3,3,3,1,2,2	-27787.6
G6-708	6	3,3,3,1,2,3	-27875.5
G6-709	6	3,3,3,1,3,1	-27800
G6-710	6	3,3,3,1,3,2	-27768.8
G6-711	6	3,3,3,1,3,3	-27804.9
G6-712	6	3,3,3,2,1,1	-27844.1
G6-713	6	3,3,3,2,1,2	-28049.2
G6-714	6	3,3,3,2,1,3	-27826.7
G6-715	6	3,3,3,2,2,1	-27837.3
G6-716	6	3,3,3,2,2,2	-27843.6
G6-717	6	3,3,3,2,2,3	-27855.4
G6-718	6	3,3,3,2,3,1	-27803.7
G6-719	6	3,3,3,2,3,2	-27756.8
G6-720	6	3,3,3,2,3,3	-27752.1
G6-721	6	3,3,3,3,1,1	-27769.5
G6-722	6	3,3,3,3,1,2	-27751
G6-723	6	3,3,3,3,1,3	-27749.5
G6-724	6	3,3,3,3,2,1	-27850.9
G6-725	6	3,3,3,3,2,2	-27845.7
G6-726	6	3,3,3,3,2,3	-27724.6
G6-727	6	3,3,3,3,3,1	-27742.5
G6-728	6	3,3,3,3,3,2	-27700.3
G6-729	6	3,3,3,3,3,3	-27702.5
